# Supplementary material for: Structural and Histomorphological Evaluation of the Stifle Joint Capsule in Canine Congenital Patellar Luxation and Cranial Cruciate Ligament Rupture
Source: Animals (Basel). 2025 Dec 9;15(24):3545. doi: 10.3390/ani15243545 (PMC12730020; doi:10.3390/ani15243545)
Supplement: Supplementary file 1 [file animals-15-03545-s001.zip]

Archive with 1 entries (1 files):
- animals-3982353-supplementary.pdf
